# Supplementary material for: Multifaceted regulatory functions of CsBPC2 in cucumber under salt stress conditions
Source: Hortic Res. 2023 Mar 15;10(5):uhad051. doi: 10.1093/hr/uhad051 (PMC10194891; doi:10.1093/hr/uhad051)
Supplement: Web_Material_uhad051 [file web_material_uhad051.zip]

Archive with 1 entries (1 files):
- Supplemental Data.docx
